# Supplementary material for: The Effects of Sirolimus and Magnesium on Primary Human Coronary Endothelial Cells: An In Vitro Study
Source: Int J Mol Sci. 2023 Feb 2;24(3):2930. doi: 10.3390/ijms24032930 (PMC9917770; doi:10.3390/ijms24032930)
Supplement: Supplementary file 1 [file ijms-24-02930-s001.zip]

Archive with 1 entries (1 files):
- ijms-2163373-supplementary.pdf
